# Supplementary material for: An integrated Bayesian analysis of LOH and copy number data
Source: BMC Bioinformatics. 2010 Jun 15;11:321. doi: 10.1186/1471-2105-11-321 (PMC2912301; doi:10.1186/1471-2105-11-321)
Supplement: Additional file 1 — gBPCR source code. This zipped file contains the source code of the gBPCR algorithm in R, including help files, sample data and examples. [file 1471-2105-11-321-S1.ZIP]

Archive with 40 entries (37 files):
- gBPCRsource_code/DESCRIPTION
- gBPCRsource_code/gBPCR.R
- gBPCRsource_code/gBPCRinstructions.txt
- gBPCRsource_code/data/
- gBPCRsource_code/data/NA10851_UPD_20.dat
- gBPCRsource_code/data/paramHist20.RData
- gBPCRsource_code/data/NA10851_LOH_20.dat
- gBPCRsource_code/data/HetRateAllRaces250Knsp.RData
- gBPCRsource_code/html/
- gBPCRsource_code/html/writeEstProfileGBPCR.html
- gBPCRsource_code/html/00Index.html
- gBPCRsource_code/html/cna2logCn.html
- gBPCRsource_code/html/codification.html
- gBPCRsource_code/html/estGlobParam.html
- gBPCRsource_code/html/estProfileWithGBPCR.html
- gBPCRsource_code/html/gBPCR-internal.html
- gBPCRsource_code/html/genAber2state.html
- gBPCRsource_code/html/importGenomicData.html
- gBPCRsource_code/html/logAdd.html
- gBPCRsource_code/html/logCn2cna.html
- gBPCRsource_code/html/plotEstProfileGBPCR.html
- gBPCRsource_code/html/state2genAber.html
- gBPCRsource_code/html/stateConversion.html
- gBPCRsource_code/html/xPrior.html
- gBPCRsource_code/html/createThr.html
- gBPCRsource_code/R-ex/
- gBPCRsource_code/R-ex/writeEstProfileGBPCR.R
- gBPCRsource_code/R-ex/cna2logCn.R
- gBPCRsource_code/R-ex/codification.R
- gBPCRsource_code/R-ex/estGlobParam.R
- gBPCRsource_code/R-ex/estProfileWithGBPCR.R
- gBPCRsource_code/R-ex/genAber2state.R
- gBPCRsource_code/R-ex/importGenomicData.R
- gBPCRsource_code/R-ex/logAdd.R
- gBPCRsource_code/R-ex/logCn2cna.R
- gBPCRsource_code/R-ex/plotEstProfileGBPCR.R
- gBPCRsource_code/R-ex/state2genAber.R
- gBPCRsource_code/R-ex/stateConversion.R
- gBPCRsource_code/R-ex/xPrior.R
- gBPCRsource_code/R-ex/createThr.R
