# Supplementary material for: An integrated Bayesian analysis of LOH and copy number data
Source: BMC Bioinformatics. 2010 Jun 15;11:321. doi: 10.1186/1471-2105-11-321 (PMC2912301; doi:10.1186/1471-2105-11-321)
Supplement: Additional file 1 — gBPCR source code. This zipped file contains the source code of the gBPCR algorithm in R, including help files, sample data and examples. [file 1471-2105-11-321-S1.ZIP › gBPCRsource_code/DESCRIPTION]

Package: gBPCR (but it is not yet an R package)
Title: Bayesian Piecewise Constant Regression for LOH and CN data
Version: 1.0.0
Date: 2010-02-10
Author: P.M.V. Rancoita <paola@idsia.ch>
Description: Estimate the profile genomic aberrations (both copy
             number aberration and copy-neutral LOH) using gBPCR
Maintainer: P.M.V. Rancoita <paola@idsia.ch>
biocViews: Microarray, DNACopyNumber
Data: yes
License: GPL 
Built: R 2.6.0; windows
