# Supplementary material for: An integrated Bayesian analysis of LOH and copy number data
Source: BMC Bioinformatics. 2010 Jun 15;11:321. doi: 10.1186/1471-2105-11-321 (PMC2912301; doi:10.1186/1471-2105-11-321)
Supplement: Additional file 1 — gBPCR source code. This zipped file contains the source code of the gBPCR algorithm in R, including help files, sample data and examples. [file 1471-2105-11-321-S1.ZIP › gBPCRsource_code/gBPCR.R]

.packageName <- "gBPCR"

logAdd <- function(x)
 {
    if (NCOL(x) == 1) {
        y <- max(x)
    if (y == -Inf) return(y)
    else return(y+log(sum(exp(x-y))))
    } else {
    y <- array(dim=NCOL(x))
    for (i in 1:NCOL(x)) {
        y[i] <- max(x[, i])
    }
    Y <- t(matrix(y, nrow=NCOL(x), ncol=NROW(x)))
    return(y+log(colSums(exp(x-Y))))
    }
 }

logAddVect <- function(z)
 {
    y <- array(dim=NCOL(z))
    h <- NULL
    for(i in 1:NCOL(z)){
        y[i] <- max(z[,i])
	if ( length(which(z[,i] == -Inf)) == NROW(z) ) h <- c(h,i)
    }
    Y <- t(matrix(y,nrow=NCOL(z),ncol=NROW(z)))
    zz <- y+log(colSums(exp(z-Y)))
    zz[h] <- -Inf
    return(zz)
 }


indexLA0 <- function(r, c, n)
 {
    if (length(r) == 1) {
	  if (length(c) == 1) {
            index <- c+(r-1)*(n-r/2)
	  } else {
            c1 <- c[1]:c[2]
            c1 <- c1[c1 >= r]
            index <- c1+(r-1)*(n-r/2)
        }
        return(index)
    }else{
        r1 <- r[1]:r[2]
        r1 <- r1[r1 <= c]
        index <- c+(r1-1)*(n-r1/2)
        return(index)
    }
 }

estGlobParam <- function(y, nu=NULL, rhoSquare=NULL, sigmaSquare=NULL, typeEstRho=1)
 {
    message('Estimation of global  parameters')
    n <- length(y)
    y <- c(y, y[1]) 
    m <- sum(y)
    s <- sum(y^2)
    l <- sum((y[1:(n)]-y[2:(n+1)])^2) 
    if (length(nu) == 0) nu <- m/n
    if (length(sigmaSquare) == 0) sigmaSquare <- l/(2*(n))
    if (length(rhoSquare) == 0) {
        if (typeEstRho == 1) {
            ##computation of rho^2 hat 1 estimator
            rhoSquare <- abs(sum((y[1:(n)]-m/n)*(y[2:(n+1)]-m/n)))/(n)
        } else { 
            if (typeEstRho == 0) {
                ##computation of rho^2 hat estimator
                rhoSquare <- s/n-(m/n)^2
            } else {
                stop('wrong value for the parameter typeEstRho')
            }
        }
    }    
    return(list(nu=nu, rhoSquare=rhoSquare, sigmaSquare=sigmaSquare))
 }


defCallRate <- function(call, callNC, estLogratio, thrHist) 
 {
    rate=array(dim=4)
    n <- length(estLogratio)

    p1 <- thrHist[2]
    p2 <- thrHist[4]
    rate[1] <- length(which(call == callNC & estLogratio > p1 & estLogratio < p2))/length(which(estLogratio > p1 & estLogratio < p2))

    p1 <- thrHist[1]
    p2 <- thrHist[2]
    if ( length(which(estLogratio > p1 & estLogratio < p2)) > 0) {
        rate[2] <- length(which(call == callNC & estLogratio > p1 & estLogratio < p2))/length(which(estLogratio > p1 & estLogratio < p2))
    } else {
        rate[2] <- 0
    }

    p1 <- thrHist[1]
    if ( length(which(estLogratio < p1)) > 0) {
        rate[3] <- length(which(call == callNC & estLogratio < p1 ))/length(which(estLogratio < p1))
    } else {
        rate[3] <- 0
    }

    p2 <- thrHist[4]
    if ( length(which(estLogratio > p2)) > 0) {
        rate[4] <- length(which(call == callNC & estLogratio > p2 ))/length(which(estLogratio > p2))
    } else {
        rate[4] <- 0
    }

    callRate <- length(which(call == callNC))/n

    w <- which(-floor(log10(rate)) > -floor(log10(callRate))+2)
    if (length(w)>0) {
        rate[w] <- 5*10^(floor(log10(callRate))-3)
    }
    return(rate)
 }


xPrior <- function(typeArray='Affy250Knsp', race='CEU') 
 {
    if(typeArray=='Affy250Knsp'){
        path <- paste(getwd(),'/data/HetRateAllRaces250Knsp.RData',sep='')
        load(path)
	if (race == 'CHB' | race == 'CEU' | race == 'JPT' | race == 'YRI') {
            pHet <- data$pHet[,race]
        } else {
            stop('Wrong value for parameter race')
        }
     }
	
    return(list(pHet=pHet, chrPHet=data$chr))
 }

createThr <- function(paramHist)
 {
    param <- array(dim=4)
    param[1] <- paramHist$mu[1]-3*sqrt(paramHist$s2[1])
    param[2] <- min(c(paramHist$mu[1]+3*sqrt(paramHist$s2[1]), paramHist$mu[2]-3*sqrt(paramHist$s2[2])))
    param[3] <- max(c(paramHist$mu[3]-3*sqrt(paramHist$s2[3]), paramHist$mu[2]+3*sqrt(paramHist$s2[2])))
    param[4] <- paramHist$mu[3]+3*sqrt(paramHist$s2[3])
    return(param)
 }

zPrior <- function(estLogratio, rhoSquare, sigmaSquare, thrHist)
 {
    param <- thrHist

    e <- estLogratio[2:length(estLogratio)]-estLogratio[1:(length(estLogratio)-1)]
    w <- which(e!=0)
    kml <- length(w)+1
    boundaries <- c(0,w,length(estLogratio))

    qTilde <- matrix(nrow=length(estLogratio), ncol=4)

    for (j in 1:kml) {
        m <- estLogratio[boundaries[j+1]]
        v <- (1/rhoSquare+(boundaries[j+1]-boundaries[j])/sigmaSquare)^(-1)

        qTilde[(boundaries[j]+1):boundaries[j+1],2] <- pnorm(param[2],mean=m,sd=sqrt(v))-pnorm(param[1],mean=m,sd=sqrt(v))
        qTilde[(boundaries[j]+1):boundaries[j+1],3] <- pnorm(param[1],mean=m,sd=sqrt(v))
        qTilde[(boundaries[j]+1):boundaries[j+1],1] <- pnorm(param[3],mean=m,sd=sqrt(v))-pnorm(param[2],mean=m,sd=sqrt(v))
        qTilde[(boundaries[j]+1):boundaries[j+1],4] <- pnorm(param[4],mean=m,sd=sqrt(v))-pnorm(param[3],mean=m,sd=sqrt(v))
    }
    return(qTilde)
 }

paramAdj <- function(paramL, epsilon, rate)
 {
    if ( rate[2] > mean(c(paramL$delta3,paramL$delta4))+0.05 | rate[2] < mean(c(paramL$delta3,paramL$delta4))-0.05 ) {
        ratio  <- rate[2]/mean(c(paramL$delta3,paramL$delta4))
        paramL$delta3 <- paramL$delta3*ratio
        if ( paramL$delta3 > 1-2*epsilon ) paramL$delta3 <- 1-2*epsilon
        lnc1 <- paramL$delta4*ratio
        if ( lnc1 > 1-2*epsilon ) lnc1 <- 1-2*epsilon
	paramL$alpha   <- (paramL$alpha+epsilon-(paramL$alpha+epsilon)*(lnc1-paramL$delta4)/(1-paramL$delta4))-epsilon
        if ( paramL$alpha < 0 ) paramL$alpha <- 0
        paramL$delta4 <- lnc1         
    }

    if ( rate[4] > mean(c(paramL$delta5,paramL$delta6))+0.05 | rate[4] < mean(c(paramL$delta5,paramL$delta6))-0.05 ) {
        ratio  <- rate[4]/mean(c(paramL$delta6,paramL$delta5))
        paramL$delta5 <- paramL$delta5*ratio
        if ( paramL$delta5 > 1-2*epsilon ) paramL$delta5 <- 1-2*epsilon
        anc1 <- paramL$delta6*ratio
        if ( anc1 > 1-2*epsilon ) anc1 <- 1-2*epsilon
	paramL$beta   <- (paramL$beta+epsilon-(paramL$beta+epsilon)*(anc1-paramL$delta6)/(1-paramL$delta6))-epsilon
        if ( paramL$beta < 0 ) paramL$beta <- 0
        paramL$delta6 <- anc1
    }

    if ( rate[1] > mean(c(paramL$delta1,paramL$delta2))+0.005 | rate[1] < mean(c(paramL$delta1,paramL$delta2))-0.005 ) {
        ratio   <- rate[1]/0.03
        paramL$delta1  <- paramL$delta1*ratio
        paramL$delta2  <- paramL$delta2*ratio

        paramL$ddelta1 <- paramL$ddelta1-paramL$ddelta1*(paramL$delta1-paramL$ddelta3)/(paramL$ddelta1+paramL$ddelta2)
        paramL$ddelta3 <- rate[1]
        paramL$ddelta2 <- 1-sum(c(paramL$ddelta1,paramL$delta1))
    }

    hnc  <- 1-paramL$gamma1-paramL$gamma3-epsilon*2
    hnc1 <- 1-paramL$gamma2-epsilon*2
    if ( rate[3] > mean(c(hnc,hnc1))+0.05 | rate[3] < mean(c(hnc,hnc1))-0.05 ) {
        ratio  <- rate[3]/mean(c(hnc,hnc1))
        hncn   <- hnc*ratio
        hnc1n  <- hnc1*ratio
        g2     <- paramL$gamma2+epsilon-(paramL$gamma2+epsilon)*(hnc1n-hnc1)/(paramL$gamma2+epsilon*2)
	  if ( hnc1n > 1-2*epsilon ) {
            hnc1n <- 1-2*epsilon
        } 
        paramL$gamma2 <- 1-hnc1n-epsilon*2
        if ( hncn > 1-2*epsilon ) {
            hncn <- 1-2*epsilon
            paramL$gamma3 <- 0
            paramL$gamma1 <- 0
        } else { 
            g3 <- paramL$gamma3+epsilon-(paramL$gamma3+epsilon)*(hncn-hnc)/(paramL$gamma3+paramL$gamma1+epsilon*2)
            g1 <- paramL$gamma1+epsilon-(paramL$gamma1+epsilon)*(hncn-hnc)/(paramL$gamma3+paramL$gamma1+epsilon*2) 
            if ( g1 < epsilon ) {
                g3 <- g1 + g3 - epsilon
                g1 <- epsilon   
            }
            if ( g3 < epsilon ) {
                g1 <- g1 + g3 - epsilon
                g3 <- epsilon   
            }
            paramL$gamma3 <- g3-epsilon
            paramL$gamma1 <- g1-epsilon
        }
    }

    return(paramL)
 }

codification <- function(call, callName=NULL) 
 {
    if ( length(callName) == 0) { 
        callName <- list(
            callA  = 'AA',
            callB  = 'BB',
            callAB = 'AB',
            callNC = 'NC')
    }
 
    if ( length(callName) != 4 ) {
        stop('Wrong value for parameter callName')
    } else {
        call[call == callName$callAB] <- 1
        call[call == callName$callNC] <- -1
        call[call == callName$callA | call == callName$callB] <- 0
    }
    return(as.numeric(call))
 }

stateConversion <- function(state)
 {
    cn <- state
    cn[cn == 1] <- 0
    cn[cn == 0] <- 0
    cn[cn == 3] <- 2.5
    cn[cn == 4] <- -2.5
    cn[cn == 2] <- -1
    cn[cn == 5] <- 1
    upd <- state
    upd[upd == 0] <- 0.2
    upd[upd != 0.2] <- NA
    upd[upd == 0.2] <- 1
    upd[is.na(upd)] <- 0
    return(list(logCn=cn, upd=upd))
 }

state2genAber <- function(state) 
 {
    state[state == 1] <- "N"
    state[state == 0] <- "IBD/UPD"
    state[state == 3] <- "A"
    state[state == 4] <- "HD"
    state[state == 2] <- "L"
    state[state == 5] <- "G"
    return(state)
 }

genAber2state <- function(genAber)
 {
    genAber[genAber == "N"]       <- 1
    genAber[genAber == "IBD/UPD"] <- 0
    genAber[genAber == "A"]       <- 3
    genAber[genAber == "HD"]      <- 4
    genAber[genAber == "L"]       <- 2
    genAber[genAber == "G"]       <- 5
    return(as.numeric(genAber))
 }


logCn2cna <- function(logCn) 
 {
    logCn[logCn == 0]    <- "N"
    logCn[logCn == 2.5]  <- "A"
    logCn[logCn == 1]    <- "G"
    logCn[logCn == -1]   <- "L"
    logCn[logCn == -2.5] <- "HD" 
    return(logCn)
 }
 
cna2logCn <- function(cna) 
 {
    cna[cna == "N"]  <- 0
    cna[cna == "A"]  <- 2.5
    cna[cna == "G"]  <- 1
    cna[cna == "L"]  <- -1
    cna[cna == "HD"] <- -2.5 
    return(as.numeric(cna))
 }
 

computeLA0VectW <- function(y, pTilde, qTilde, epsilon, paramL, pUPD = 0.0001)
 {
    n <- length(y)
    lA0 <- array(dim=sum(1:(n)))
    
    t <- 0
    for(hh in 2:n){
        if( length(which(qTilde[hh,] != qTilde[hh-1,])) >= 1) t <- c(t,hh-1)
    }
    t <- c(t,n)
	
    for (i in 1:n) {
        lprodQTilde0 <- array(dim=n-i+1)
	lprodQTilde1 <- array(dim=n-i+1)
	lprodQTilde3 <- array(dim=n-i+1)
	lprodQTilde4 <- array(dim=n-i+1)
	lprodOppositeQTilde <- array(dim=n-i+1)
	pos <- which(t >= i)[1]
	for (jjj in pos:(length(t))) {
	    if (jjj == pos) {
	        lprodQTilde0[1:(t[jjj]-i+1)] <- sum(log(qTilde[t[pos:jjj],1]))
		lprodQTilde1[1:(t[jjj]-i+1)] <- sum(log(qTilde[t[pos:jjj],2]))
		lprodQTilde3[1:(t[jjj]-i+1)] <- sum(log(qTilde[t[pos:jjj],3]))
		lprodQTilde4[1:(t[jjj]-i+1)] <- sum(log(qTilde[t[pos:jjj],4]))
		lprodOppositeQTilde[1:(t[jjj]-i+1)] <- sum(log(1-sum(qTilde[t[pos:jjj],])))
	    } else {
		lprodQTilde0[(t[jjj-1]-i+2):(t[jjj]-i+1)] <- sum(log(qTilde[t[pos:jjj],1]))
		lprodQTilde1[(t[jjj-1]-i+2):(t[jjj]-i+1)] <- sum(log(qTilde[t[pos:jjj],2]))
		lprodQTilde3[(t[jjj-1]-i+2):(t[jjj]-i+1)] <- sum(log(qTilde[t[pos:jjj],3]))
		lprodQTilde4[(t[jjj-1]-i+2):(t[jjj]-i+1)] <- sum(log(qTilde[t[pos:jjj],4]))
		lprodOppositeQTilde[(t[jjj-1]-i+2):(t[jjj]-i+1)] <- sum(log(1-rowSums(qTilde[t[pos:jjj],])))
    	    }
	}
        
        nn <- length(lprodQTilde0)
	lprodYCondiz1   <- (cumsum(log(pTilde[(i):(n)]*(paramL$alpha)+epsilon)*((y[(i):(n)]^2+y[(i):(n)])/2))+cumsum(log(1-pTilde[(i):(n)]*(paramL$alpha+paramL$delta4-paramL$delta3)-epsilon-paramL$delta3)*(1-y[(i):(n)]^2))+cumsum(log(pTilde[(i):(n)]*(paramL$delta4-paramL$delta3)+paramL$delta3)*((y[(i):(n)]^2-y[(i):(n)])/2)))
	lprodYCondiz2   <- (cumsum(log(pTilde[(i):(n)]*(1-paramL$beta-2*epsilon-paramL$delta6)+epsilon)*((y[(i):(n)]^2+y[(i):(n)])/2))+cumsum(log(1-pTilde[(i):(n)]*(1-paramL$beta-2*epsilon-paramL$delta5)-epsilon-paramL$delta5)*(1-y[(i):(n)]^2))+cumsum(log(pTilde[(i):(n)]*(paramL$delta6-paramL$delta5)+paramL$delta5)*((y[(i):(n)]^2-y[(i):(n)])/2)))
	lprodYCondiz3   <- (cumsum(log(pTilde[(i):(n)]*(paramL$gamma1)+epsilon)*((y[(i):(n)]^2+y[(i):(n)])/2))+cumsum(log(pTilde[(i):(n)]*(-paramL$gamma2+paramL$gamma3)+epsilon+paramL$gamma2)*(1-y[(i):(n)]^2))+cumsum(log(pTilde[(i):(n)]*(paramL$gamma2-paramL$gamma1-paramL$gamma3)+1-paramL$gamma2-2*epsilon)*((y[(i):(n)]^2-y[(i):(n)])/2)))
	lprodYCondiz0U1 <- (cumsum(log(pTilde[(i):(n)]*((1-paramL$delta6-epsilon-paramL$beta)-paramL$ddelta1)+paramL$ddelta1)*((y[(i):(n)]^2+y[(i):(n)])/2))+cumsum(log(pTilde[(i):(n)]*((paramL$delta6+epsilon+paramL$beta-paramL$delta2)-paramL$ddelta2)+paramL$ddelta2)*(1-y[(i):(n)]^2))+cumsum(log(pTilde[(i):n]*(paramL$delta2-paramL$delta1)+paramL$delta1)*((y[(i):n]^2-y[(i):n])/2)))+log(pUPD) 
        lprodYCondiz0U0 <- (cumsum(log(pTilde[(i):(n)]*(1-2*epsilon-paramL$delta2)+epsilon)*((y[(i):(n)]^2+y[(i):(n)])/2))+cumsum(log(1-pTilde[(i):(n)]*(1-2*epsilon-paramL$delta1)-paramL$delta1-epsilon)*(1-y[(i):(n)]^2))+cumsum(log(pTilde[(i):(n)]*(paramL$delta2-paramL$delta1)+paramL$delta1)*((y[(i):(n)]^2-y[(i):(n)])/2)))+log(1-pUPD)	
        lprodYCondiz4   <- logAddVect(t(matrix(c(lprodYCondiz0U0,lprodYCondiz0U1),nrow=nn,ncol=2)))

	M2 <- t(matrix(c(lprodQTilde0,lprodQTilde1,lprodQTilde3,lprodQTilde4,lprodOppositeQTilde),nrow=nn,ncol=5))
	normaliz <- logAddVect(M2)
	M <- t(matrix(c(lprodQTilde0-normaliz+lprodYCondiz0U1,lprodQTilde0-normaliz+lprodYCondiz0U0,lprodQTilde1-normaliz+lprodYCondiz1,lprodQTilde3-normaliz+lprodYCondiz3,lprodOppositeQTilde-normaliz+lprodYCondiz2,lprodQTilde4-normaliz+lprodYCondiz4),nrow=nn,ncol=6))
	MM <- logAddVect(M)
	if (length(which(normaliz == -Inf)) > 0) {
	MM[normaliz == -Inf] <- -Inf
	}
	lA0[indexLA0(i,c(i,n),n)] <- MM
    }
    return(lA0)
 }


lJointDistrW <- function(y, i, j, pTilde, qTilde, epsilon, paramL, pUPD=0.0001) 
 {
    t=0
    if ( j-i > 1 ) {
	for(hh in 2:(j-i)) {
	    if ( length(which(qTilde[hh,] != qTilde[hh-1,])) >= 1) t <- c(t,hh-1) 
	}
	t <- c(t+i,j)
    } else t <- c(i,j)
    if(j-i>1){
	lprodQTilde0 <- sum(log(qTilde[-i+t[2:length(t)],1]))
	lprodQTilde1 <- sum(log(qTilde[-i+t[2:length(t)],2]))
	lprodQTilde3 <- sum(log(qTilde[-i+t[2:length(t)],3]))
	lprodQTilde4 <- sum(log(qTilde[-i+t[2:length(t)],4]))
	if (length(t) > 2) {
            lprodOppositeQTilde <- sum(log(1-rowSums(qTilde[-i+t[2:length(t)],])))
	} else lprodOppositeQTilde <- sum(log(1-sum(qTilde[-i+t[2:length(t)],])))
    }else{
	lprodQTilde0 <- log(qTilde[1])
	lprodQTilde1 <- log(qTilde[2])
	lprodQTilde3 <- log(qTilde[3])
	lprodQTilde4 <- log(qTilde[4])
	lprodOppositeQTilde <- log(1-sum(qTilde))
    }

    lprodYCondiz1 <- sum(log(pTilde[(i+1):j]*(paramL$alpha)+epsilon)*((y[(i+1):j]^2+y[(i+1):j])/2))+sum(log(1-pTilde[(i+1):j]*(paramL$alpha+paramL$delta4-paramL$delta3)-epsilon-paramL$delta3)*(1-y[(i+1):j]^2))+sum(log(pTilde[(i+1):j]*(paramL$delta4-paramL$delta3)+paramL$delta3)*((y[(i+1):j]^2-y[(i+1):j])/2))
    lprodYCondiz2 <- sum(log(pTilde[(i+1):j]*(1-paramL$beta-2*epsilon-paramL$delta6)+epsilon)*((y[(i+1):j]^2+y[(i+1):j])/2))+sum(log(1-pTilde[(i+1):j]*(1-paramL$beta-2*epsilon-paramL$delta5)-epsilon-paramL$delta5)*(1-y[(i+1):j]^2))+sum(log(pTilde[(i+1):j]*(paramL$delta6-paramL$delta5)+paramL$delta5)*((y[(i+1):j]^2-y[(i+1):j])/2))
    lprodYCondiz3 <- sum(log(pTilde[(i+1):j]*(paramL$gamma1)+epsilon)*((y[(i+1):j]^2+y[(i+1):j])/2))+sum(log(pTilde[(i+1):j]*(-paramL$gamma2+paramL$gamma3)+epsilon+paramL$gamma2)*(1-y[(i+1):j]^2))+sum(log(pTilde[(i+1):j]*(paramL$gamma2-paramL$gamma1-paramL$gamma3)+1-paramL$gamma2-2*epsilon)*((y[(i+1):j]^2-y[(i+1):j])/2))
    lprodYCondiz0U1 <- sum(log(pTilde[(i+1):j]*((1-paramL$delta6-epsilon-paramL$beta)-paramL$ddelta1)+paramL$ddelta1)*((y[(i+1):j]^2+y[(i+1):j])/2))+sum(log(pTilde[(i+1):j]*((paramL$delta6+epsilon+paramL$beta-paramL$delta2)-paramL$ddelta2)+paramL$ddelta2)*(1-y[(i+1):j]^2))+sum(log(pTilde[(i+1):j]*(paramL$delta2-paramL$delta1)+paramL$delta1)*((y[(i+1):j]^2-y[(i+1):j])/2))+log(pUPD)
    lprodYCondiz0U0 <- sum(log(pTilde[(i+1):j]*(1-2*epsilon-paramL$delta2)+epsilon)*((y[(i+1):j]^2+y[(i+1):j])/2))+sum(log(1-pTilde[(i+1):j]*(1-2*epsilon-paramL$delta1)-paramL$delta1-epsilon)*(1-y[(i+1):j]^2))+sum(log(pTilde[(i+1):j]*(paramL$delta2-paramL$delta1)+paramL$delta1)*((y[(i+1):j]^2-y[(i+1):j])/2))+log(1-pUPD)
    lprodYCondiz4 <- logAddVect(t(matrix(c(lprodYCondiz0U0,lprodYCondiz0U1),nrow=1,ncol=2)))

    nn <- length(lprodQTilde0)
    M2 <- t(matrix(c(lprodQTilde0,lprodQTilde1,lprodQTilde3,lprodQTilde4,lprodOppositeQTilde),nrow=nn,ncol=5))
    lnormaliz <- logAddVect(M2)
    if ( lnormaliz == -Inf) {
        prob <- array(-Inf, dim=6)
    } else {
        prob <- array(dim=6)
        prob[1] <- lprodQTilde0+lprodYCondiz0U1-lnormaliz
        prob[2] <- lprodQTilde0+lprodYCondiz0U0-lnormaliz
        prob[3] <- lprodQTilde1+lprodYCondiz1-lnormaliz
        prob[4] <- lprodOppositeQTilde+lprodYCondiz2-lnormaliz
        prob[5] <- lprodQTilde3+lprodYCondiz3-lnormaliz
        prob[6] <- lprodQTilde4+lprodYCondiz4-lnormaliz
    }
    return(prob)
 }


computeRecursionsGBPCR <- function(lA0, n, kMax=50)
 {  
    message('Computation of left and right recursions')
    lL <- matrix(-Inf, nrow=kMax+1, ncol=n+1)
    lR <- matrix(-Inf, nrow=kMax+1, ncol=n+1)
    lL[1, 1] <- 0
    lR[1, n+1] <- 0
    for ( k in 1:kMax) {                 
        for (j in 1:(n+1)) {                
            if ((j-1) >= k) {
                lL[k+1, j] <- logAdd(lL[k, k:(j-1)]+lA0[indexLA0(c(k-1,j-2)+1,j-1,n)])
            } 
            if((j+1) <= (n+2-k)) {
                lR[k+1, j] <- logAdd(lA0[indexLA0((j-1) +1,c(j,n+2-k-1),n)]+lR[k, (j+1):(n+2-k)])
            }
        }
    }
    return(list(lL=lL, lR=lR))  
 } 

computePCRegW <- function(y, lL, lR, epsilon, paramL, pTilde, qTilde, pUPD=0.0001, kMax=50, thr1="01", thr2="01")
 {
    n=length(y)
    ##set the prior distribution for k
    const <- kMax/(kMax+1)
    probK <- 1/(const*(seq(1,kMax)^2+seq(1,kMax)))
    message(paste('Determination of PC Regression'));
    ##compute the logarithm of the posterior probability of k (lC[k]=log(p(k|y)))
    lC <- lL[seq(1, kMax)+1, n+1]-log(choose(n-1, seq(1, kMax)-1))+log(probK)
    lE <- logAdd(lC) 
    ##lE=logarithm of the evidence
    lC <- lC-lE
    ##estimator of k which minimizes the square error (k_2)
    ##posterior of the boundaries 
    dd <- matrix(nrow=kMax-1, ncol=n-1)
    for (kk in 2:kMax) {
        if ( lL[kk+1,n+1] != -Inf ) { 
            for (i in 2:n) {
                dd[kk-1, i-1] <- logAdd(lL[2:kk, i]+lR[kk:2, i]-lL[kk+1, n+1])
            }
        }else dd[kk-1,] <- -Inf
    }
    d1 <- array(dim=n-1)
    for (i in 1:(n-1)) {
        d1[i] <- exp(logAdd(dd[, i]+lC[2:kMax]))
    }
    ##smoothing of the posterior
    p  <- d1
    n1 <- length(p)
    if( floor(n1/200) != n1/200 ) {
        npieces <- floor(n1/200) + 1
    } else {
        npieces <- n1/200 
    }
    lambda <- 1
    sigma2 <- var(p)
    f <- array(dim=length(p))
    for ( h in 1:npieces ) {
        if ( h != npieces && n1 >= 200) { 
            nData <- 200
        } else {
            nData <- n1-(npieces-1)*200
        }
        if( h == 1 | h == npieces ) {
            K  <- matrix(nrow=nData,ncol=nData)
            K1 <- matrix(nrow=nData,ncol=nData)
            for ( i in 1:nData ) {
                for ( j in 1:nData ) {
                    K[i,j]  <- exp(-(i-j)^2/(2*sigma2))
                    K1[i,j] <- K[i,j]
                    if ( i == j ) K1[i,j] <- K1[i,j]+lambda
                }
            }
            K1 <- pdMat(K1)
            K1 <- solve(K1)
            K1 <- as.matrix(K1)
        }
        if( h != npieces && n1 >= 200 ) { 
            f[((h-1)*200+1):(h*200)]=K%*%K1%*%matrix(p[((h-1)*200+1):(h*200)],nrow=nData,ncol=1)
        } else {
            f[((h-1)*200+1):length(p)]=K%*%K1%*%matrix(p[((h-1)*200+1):length(p)],nrow=nData,ncol=1)
        }
    }
    ##estimate of k and T
    if ( thr1 != "01" && thr1 != "mad") stop("Wrong value for parameter thr1")
    if ( thr2 != "01" && thr2 != "mad") stop("Wrong value for parameter thr2")
    if ( thr1 == 'mad') {
        thr <- median(f)+3*mad(f)
        g   <- (f<thr)
    }
    if( thr1 == '01' ) {
        thr <- quantile(f,prob=0.95)
        g   <- !((f>thr)&(p>0.01))
    }
    f1    <- f
    f1[g] <- 0
    f2    <- f1
    M     <- NULL
    while(length(which(f2!=0))>0){
        M  <- c(M,which.max(f2))
        M1 <- which.max(f2)
        j  <- M1
        while(j<n1 && f2[j+1]!=0){
            f2[j+1] <- 0
            j <- j+1
        }
        j <- M1
        while(j>1 && f2[j-1]!=0){
            f2[j-1] <- 0
            j <- j-1
        }
        f2[M1] <- 0
    }
    if ( thr2 == '01' ) {
        tthr2 <- quantile(f,prob=0.95)
        M2 <- M[f[M] > tthr2 & p[M] > 0.01]
        if ( length(M2) > kMax-1 ) M2 <- M2[1:(kMax-1)]
        kml <- length(M2)+1
        if ( length(M2) > 0 ) {
            boundaries <- c(0,sort(M2),n)
        } else {
            boundaries <- c(0,n)
        }
    }
    if ( thr2 == 'mad' ) {
        tthr2 <- median(f)+3*mad(f)
        M2 <- M[f[M] > tthr2]
        if ( length(M2) > kMax-1 ) M2 <- M2[1:(kMax-1)]
        kml <- length(M2)+1
        if ( length(M2) > 0 ) {
            boundaries <- c(0,sort(M2),n)
        } else {
            boundaries <- c(0,n)
        }
    }
    ##estimation of the segment levels
    segmentPropPosterior=matrix(nrow=n,ncol=6)
    for (j in 1:kml) {
        segmentPropPosterior[(boundaries[j]+1):boundaries[j+1],] <- t(matrix(lJointDistrW(y,boundaries[j],boundaries[j+1],pTilde,qTilde[(boundaries[j]+1):boundaries[j+1],],epsilon,paramL,pUPD),nrow=6,ncol=boundaries[j+1]-boundaries[j]))
    }
    state <- max.col(segmentPropPosterior)-1
    results <- stateConversion(state) 
    return(list(kml=kml, boundaries=boundaries, postProbT=d1, estState=state, estLogCN=results$logCn, estUPD=results$upd))  
 } 

computeGBPCR <- function(y, pTilde, qTilde, epsilon, paramL, kMax=50, pUPD=0.0001, thr1="01", thr2="01")
 {  
    n    <- length(y)
    kMax <- min(kMax, n)

    lA0 <- computeLA0VectW(y, pTilde, qTilde, epsilon, paramL, pUPD)  
    results <- computeRecursionsGBPCR(lA0, n, kMax)
    lL <- results$lL
    lR <- results$lR
    remove(results)
    results <- computePCRegW(y, lL, lR, epsilon, paramL, pTilde, qTilde, pUPD, kMax, thr1, thr2)
    return(list(estK=results$kml, estBoundaries=results$boundaries[-1], estState=results$estState, estLogCN=results$estLogCN, estUPD=results$estUPD, postProbT=results$postProbT))
 }


estProfileWithGBPCR <- function(snpName, chr, position, call, rawLogratio, estLogratio, thrHist, chrToBeAnalyzed, maxProbeNumber, callName=NULL, pHet=NULL, typeArray='Affy250Knsp', race='CEU', kMax=50, EstRho="NO", thr1="01", thr2="01", pUPD=0.0001, hg=17)
 {
    if( hg != 17 & hg != 18) stop('Wrong value for parameter hg')
    if( hg == 17){
        posCentromere <- c(124200000, 93400000, 91700000, 50900000, 47700000, 60500000, 58900000, 45200000, 50600000, 40300000, 52900000, 35400000, 16000000, 15600000, 17000000, 38200000, 22200000, 16100000, 28500000, 27100000, 12300000, 11800000, 59400000, 11500000)
    } else {
        posCentromere <- c(124300000, 93300000, 91700000, 50700000, 47700000, 60500000, 59100000, 45200000, 51800000, 40300000, 52900000, 35400000, 16000000, 15600000, 17000000, 38200000, 22200000, 16100000, 28500000, 27100000, 12300000, 11800000, 59400000, 11500000)
    }

    ###inizialization of the parameters
    results <- estGlobParam(rawLogratio, nu=NULL, rhoSquare=NULL, sigmaSquare=NULL, typeEstRho=1)
    sigmaSquare <- results$sigmaSquare
    if (EstRho == "YES") {
        rhoSquare <- results$rhoSquare      
    } else {
        if (EstRho == "NO") {
            rhoSquare <- 0.04483904      
        } else {
            if (is.numeric(EstRho) == TRUE) { 
                rhoSquare <- EstRho      
            } else {
                stop('Wrong value for parameter EstRho')
            }
        }
    }
    remove(results)

    epsilon <- 0.01
    paramL <- list(
        alpha  = 0.28 - epsilon, 
        beta   = 0.67 - epsilon,  
        gamma1 = 0.40 - epsilon, 
        gamma2 = 0.64 - epsilon, 
        gamma3 = 0.10 - epsilon,
        delta1 = 0.02,
        delta2 = 0.04,
        delta3 = 0.17,
        delta4 = 0.42,
        delta5 = 0.04,
        delta6 = 0.21,
	ddelta1= 0.02,
        ddelta2= 0.95, 
        ddelta3= 0.03 )

    if ( length(callName) == 0) { 
        callName <- list(
            callA  = 'AA',
            callB  = 'BB',
            callAB = 'AB',
            callNC = 'NC')
    }

    yTot <- codification(call, callName)

    if ( length(pHet) == 0 ) {  
        pHetData <- xPrior(typeArray, race)
        pHetUser <- 0
    } else {
        pHetUser <- 1
    }
    
    rate   <- defCallRate(call, callName$callNC, estLogratio, thrHist)
    paramL <- paramAdj(paramL, epsilon, rate)

   
    ###computation
    indexNo <- NULL
    estState      <- array(dim=length(snpName))
    estLogCN      <- array(dim=length(snpName))
    estUPD        <- array(dim=length(snpName))
    estBoundaries <- list(dim=length(chrToBeAnalyzed))
    postProbT     <- list(dim=length(chrToBeAnalyzed))
    regrCurve     <- array(dim=length(snpName))

    for (j in chrToBeAnalyzed) {
        y <- yTot[which(chr == j)]
        n <- length(y)
        qTilde <- zPrior(estLogratio[which(chr == j)], rhoSquare, sigmaSquare, thrHist)
        if ( n <= maxProbeNumber ) {
            message(paste('Estimation of the profile of chromosome ', j, sep=''))
            if ( pHetUser == 0 ) {
                pTilde <- pHetData$pHet[which(pHetData$chrPHet == j)]
            } else {
                pTilde <- pHet[which(chr == j)]
            }
            indexNa <- which( is.na(pTilde) )
            if ( length(indexNa) > 0 ) {
                pTilde <- pTilde[-indexNa]
                y      <- y[-indexNa]
                qTilde <- qTilde[-indexNa,]
            }
	    results <- computeGBPCR(y, pTilde, qTilde, epsilon, paramL, kMax, pUPD, thr1, thr2)
            if ( length(indexNa) > 0 ) {
                estState[chr == j][-indexNa] <- results$estState
                estLogCN[chr == j][-indexNa] <- results$estLogCN
                estUPD[chr == j][-indexNa]   <- results$estUPD
            } else {
	        estState[chr == j] <- results$estState
                estLogCN[chr == j] <- results$estLogCN
                estUPD[chr == j]   <- results$estUPD
            }
            estBoundaries[[which(chrToBeAnalyzed == j)]] <- results$estBoundaries
            postProbT[[which(chrToBeAnalyzed == j)]] <- c(results$postProbT[results$estBoundaries[-results$estK]],1)
	    remove(results)
        } else{
	    if (j != 'X' & j != 'Y') {
                a <- posCentromere[j]
            } else {
                if (j != 'X') a <- posCentromere[23]
                if (j != 'Y') a <- posCentromere[24] 
            } 		
            a <- which(position[chr == j] > a)[1]-1
            bounds1 <- NULL
            postProb1 <- NULL
            if (a > maxProbeNumber & length(which(chr == j))-a > maxProbeNumber){
                warning(paste('Warning: the profile of chromosome ',j,' has not been estimated because of its size', sep=''))
                indexNo <- c(indexNo, which(chrToBeAnalyzed == j))
            } else {
                message(paste('Estimation of the profile of chromosome ', j, sep=''))
            }
            if (a <= maxProbeNumber) { 
	        y <- y[1:a]
                if ( pHetUser == 0 ) {
                    pTilde <- pHetData$pHet[which(pHetData$chrPHet == j)][1:a]
                } else {
                    pTilde <- pHet[which(chr == j)][1:a]
                }
                indexNa <- which( is.na(pTilde) )
                if ( length(indexNa) > 0 ) {
                    pTilde <- pTilde[-indexNa]
                    y <- y[-indexNa]
                    results <- computeGBPCR(y, pTilde, qTilde[1:a,][-indexNa,], epsilon, paramL, kMax, pUPD, thr1, thr2)
                    estState[chr == j][1:a][-indexNa] <- results$estState
                    estLogCN[chr == j][1:a][-indexNa] <- results$estLogCN
                    estUPD[chr == j][1:a][-indexNa]   <- results$estUPD
                    a1 <- a-length(indexNa)
                } else {
	            results <- computeGBPCR(y, pTilde, qTilde[1:a,], epsilon, paramL, kMax, pUPD, thr1, thr2)
                    estState[chr == j][1:a] <- results$estState
                    estLogCN[chr == j][1:a] <- results$estLogCN
                    estUPD[chr == j][1:a]   <- results$estUPD
                }
                bounds1 <- c(bounds1, results$estBoundaries)
                postProb1 <- c(postProb1, c(results$postProbT[results$estBoundaries[-results$estK]],1))
                remove(results)
            }
            if (length(which(chr == j))-a <= maxProbeNumber) {
	        y <- yTot[which(chr == j)][(a+1):n]
                if ( pHetUser == 0 ) {
                    pTilde <- pHetData$pHet[which(pHetData$chrPHet == j)][(a+1):n]
                } else {
                    pTilde <- pHet[which(chr == j)][(a+1):n]
                }
                indexNa <- which( is.na(pTilde) )
                if ( length(indexNa) > 0 ) {
                    pTilde <- pTilde[-indexNa]
                    y <- y[-indexNa]
                    results <- computeGBPCR(y, pTilde, qTilde[(a+1):n,][-indexNa,], epsilon, paramL, kMax, pUPD, thr1, thr2)
                    estState[chr == j][(a+1):n][-indexNa] <- results$estState
                    estLogCN[chr == j][(a+1):n][-indexNa] <- results$estLogCN
                    estUPD[chr == j][(a+1):n][-indexNa]   <- results$estUPD
                    bounds1 <- c(bounds1, a1+results$estBoundaries)
                } else {
	            results <- computeGBPCR(y, pTilde, qTilde[(a+1):n,], epsilon, paramL, kMax, pUPD, thr1, thr2)
                    estState[chr == j][(a+1):n] <- results$estState
                    estLogCN[chr == j][(a+1):n] <- results$estLogCN
                    estUPD[chr == j][(a+1):n]   <- results$estUPD
                    bounds1 <- c(bounds1, a+results$estBoundaries)
                }
                postProb1 <- c(postProb1, c(results$postProbT[results$estBoundaries[-results$estK]],1))
                remove(results)
            }
            if (a <= maxProbeNumber | length(which(chr == j))-a <= maxProbeNumber){
                estBoundaries[[which(chrToBeAnalyzed == j)]] <- bounds1
                postProbT[[which(chrToBeAnalyzed == j)]] <- postProb1   
            } 
            if (a <= maxProbeNumber & length(which(chr == j))-a > maxProbeNumber){
                warning(paste('Warning: the profile of arm q of chromosome ',j,' has not been estimated because of its size', sep=''))
                estBoundaries[[which(chrToBeAnalyzed == j)]] <- bounds1
                postProbT[[which(chrToBeAnalyzed == j)]] <- postProb1   
            } 
            if (a > maxProbeNumber & length(which(chr == j))-a <= maxProbeNumber){
                warning(paste('Warning: the profile of arm p of chromosome ',j,' has not been estimated because of its size', sep=''))
                estBoundaries[[which(chrToBeAnalyzed == j)]] <- bounds1
                postProbT[[which(chrToBeAnalyzed == j)]] <- postProb1   
            }   
	}
    }
    estCNA <- logCn2cna(estLogCN)
    gBPCR <- state2genAber(estState)
    return(list(estGenAber=gBPCR, estCNA=estCNA, estUPD=estUPD, estBoundaries=estBoundaries, postProbT=postProbT))  
 }  

importGenomicData <- function(path, NRowSkip, ifLogRatio=1)
 {
    results <- read.table(file=path, as.is=TRUE, row.names=NULL, flush=TRUE, skip=NRowSkip)
    if ( ifLogRatio == 1) return(list(snpName=results[[1]], chr=results[[2]], position=results[[3]], rawLogratio=results[[4]], estLogratio=results[[5]], call=results[[6]]))
    if ( ifLogRatio == 0) return(list(snpName=results[[1]], chr=results[[2]], position=results[[3]], rawLogratio=log2(results[[4]])-1, estLogratio=log2(results[[5]])-1, call=results[[6]]))
 }

plotEstProfileGBPCR <- function(sampleName='', chr, position, rawLogratio, chrToBePlotted, estCNA, estUPD, maxProbeNumber, legendPosition='bottomleft', hg=17)
 {
    if( hg != 17 & hg != 18) stop('Wrong value for parameter hg')
    if( hg == 17){
        posCentromere <- c(124200000, 93400000, 91700000, 50900000, 47700000, 60500000, 58900000, 45200000, 50600000, 40300000, 52900000, 35400000, 16000000, 15600000, 17000000, 38200000, 22200000, 16100000, 28500000, 27100000, 12300000, 11800000, 59400000, 11500000)
    } else {
        posCentromere <- c(124300000, 93300000, 91700000, 50700000, 47700000, 60500000, 59100000, 45200000, 51800000, 40300000, 52900000, 35400000, 16000000, 15600000, 17000000, 38200000, 22200000, 16100000, 28500000, 27100000, 12300000, 11800000, 59400000, 11500000)
    }
    estLogCN <- cna2logCn(estCNA)
    estUPD[estUPD == 0] <- NA
    estUPD[estUPD == 1] <- 0
    for (j in 1:length(chrToBePlotted)) {
        if(j>1) x11()
        mmin <- min(min(rawLogratio[chr == chrToBePlotted[j]]),-2.5)
        mmax <- max(max(rawLogratio[chr == chrToBePlotted[j]]),2.5)
	plot(position[chr == chrToBePlotted[j]], rawLogratio[chr == chrToBePlotted[j]], pch='.', cex=2, col='grey', xlab=paste('chromosome', chrToBePlotted[j], sep=' '), ylab='log2ratio', ylim=c(mmin,mmax))
        title(paste(sampleName, sep=''))
        legend(x=legendPosition,legend=c('CNAs','IBD/UPD'),lty=c(1,1),col=c(2,5))
        n <- length(which(chr == chrToBePlotted[j]))
        if(n <= maxProbeNumber){
            points(position[chr == chrToBePlotted[j]], estLogCN[chr == chrToBePlotted[j]], type='l', col=2)
            points(position[chr == chrToBePlotted[j]], estUPD[chr == chrToBePlotted[j]], type='l', col=5)
        } else {
            if (chrToBePlotted[j] != 'X' & chrToBePlotted[j] != 'Y') {
                a <- posCentromere[j]
            } else {
                if (chrToBePlotted[j] != 'X') a <- posCentromere[23]
                if (chrToBePlotted[j] != 'Y') a <- posCentromere[24] 
            } 			
            a <- which(position[chr == chrToBePlotted[j]] > a)[1]-1
            points(position[chr == chrToBePlotted[j]][1:a], estLogCN[chr == chrToBePlotted[j]][1:a], type='l', col=2)
            points(position[chr == chrToBePlotted[j]][1:a], estUPD[chr == chrToBePlotted[j]][1:a], type='l', col=5)
            points(position[chr == chrToBePlotted[j]][(a+1):n], estLogCN[chr == chrToBePlotted[j]][(a+1):n], type='l', col=2)
            points(position[chr == chrToBePlotted[j]][(a+1):n], estUPD[chr == chrToBePlotted[j]][(a+1):n], type='l', col=5)
        }
    }
 }

writeEstProfileGBPCR <- function(path='', sampleName='', snpName, chr, position, rawLogratio, estLogratio, chrToBeWritten, estGenAber, estBoundaries=NULL, postProbT=NULL)
 {
    data11 <- data.frame('SNPname', 'chromosome', 'position', 'rawLog2ratio', 'mBPCRestimate' ,'gBPCRestimate')
    for (j in 1:length(chrToBeWritten)) {
        indexNa <- which( is.na(estGenAber[chr == chrToBeWritten[j]]) )
        if ( length(indexNa) > 0 ) {
            ww <- which( chr == chrToBeWritten[j] )
            snpName     <- snpName[-ww[indexNa]]
            position    <- position[-ww[indexNa]]
            rawLogratio <- rawLogratio[-ww[indexNa]]
            estLogratio <- estLogratio[-ww[indexNa]]
            estGenAber  <- estGenAber[-ww[indexNa]]
            chr  <- chr[-ww[indexNa]]  
        }
    }
    if (length(path) == 0) {
        nRowEst <- 0
        for (j in 1:length(chrToBeWritten)) {
            nRowEst <- nRowEst + length(which(chr == chrToBeWritten[j]))
        }
        gBPCRest <- matrix(nrow = nRowEst, ncol = 6)
        colnames(gBPCRest) <- as.matrix(data11)
        rowCountEst <- 0
    } else {
        PathResults1 <- paste(path, sampleName, '_gBPCRestimate.txt', sep='')
        write.table(data11, PathResults1, row.names=FALSE, col.names=FALSE, sep='\t')
    }
    if (length(estBoundaries) != 0) {
        if (length(postProbT) != 0) {
            data21 <- data.frame('SNPname(start)', 'SNPname(end)', 'chromosome', 'position(start)', 'position(end)', 'nProbes', 'gBPCRestimate', 'breakpointPostProb')
        } else {
            data21 <- data.frame('SNPname(start)', 'SNPname(end)', 'chromosome', 'position(start)', 'position(end)', 'nProbes', 'gBPCRestimate')
        }
        if (length(path) == 0) {
            nColEst <- length(data21)
            nRowEst <- length(unlist(estBoundaries))
            estBounds <- matrix(nrow = nRowEst, ncol = nColEst)
            colnames(estBounds) <- as.matrix(data21)
            rowCountBounds <- 0
        } else {
            PathResults2 <- paste(path, sampleName, '_gBPCRbreakpoints.txt', sep='')
            write.table(data21, PathResults2, row.names=FALSE, col.names=FALSE, sep='\t')
        }
    } else {
        if ( length(postProbT) != 0 ) {
            stop('estBoundaries=NULL while posteriorProbT!=NULL')
            return(NULL)
        }
    }
    for (j in 1:length(chrToBeWritten)) {
        data12 <- data.frame(snpName[chr == chrToBeWritten[j]], chr[chr == chrToBeWritten[j]], position[chr == chrToBeWritten[j]], rawLogratio[chr == chrToBeWritten[j]], estLogratio[chr == chrToBeWritten[j]], estGenAber[chr == chrToBeWritten[j]])    
        if (length(path) == 0) {
            gBPCRest[(rowCountEst + 1):(rowCountEst + dim(data12)[1]),] <- as.matrix(data12)
            rowCountEst <- rowCountEst + dim(data12)[1]
        } else {
            write.table(data12, PathResults1, row.names=FALSE, col.names=FALSE, sep='\t', append=TRUE)    
        }
        if (length(estBoundaries) != 0) {
            startBoundaries <- estBoundaries[[j]]+1
            if (length(which(!is.na(estGenAber[chr == chrToBeWritten[j]]))) != length(which(chr == chrToBeWritten[j]))) {
                if (estBoundaries[[j]][length(estBoundaries[[j]])] == length(which(chr == chrToBeWritten[j]))) {
                    startBoundaries <- c(1, length(which(is.na(estGenAber[chr == chrToBeWritten[j]])))+1, startBoundaries[-length(estBoundaries[[j]])])
                    estBoundaries[[j]] <- c(length(which(is.na(estGenAber[chr == chrToBeWritten[j]]))), estBoundaries[[j]])
                    if (length(postProbT) != 0) postProbT[[j]] <- c(NA, postProbT[[j]])
                } else {
                    startBoundaries <- c(1, startBoundaries[-length(estBoundaries[[j]])], length(which(is.na(estGenAber[chr == chrToBeWritten[j]])))+1)
                    estBoundaries[[j]] <- c(estBoundaries[[j]], length(which(chr == chrToBeWritten[j])))
                    if (length(postProbT) != 0) postProbT[[j]] <- c(postProbT[[j]], NA)
                } 
            } else {
                startBoundaries <- c(1, startBoundaries[-length(estBoundaries[[j]])])
            } 
            if (length(postProbT) != 0) {
                data22 <- data.frame(snpName[chr == chrToBeWritten[j]][startBoundaries], snpName[chr == chrToBeWritten[j]][estBoundaries[[j]]], array(chrToBeWritten[j], dim=length(estBoundaries[[j]])), position[chr == chrToBeWritten[j]][startBoundaries], position[chr == chrToBeWritten[j]][estBoundaries[[j]]], estBoundaries[[j]]-startBoundaries+1, estGenAber[chr == chrToBeWritten[j]][estBoundaries[[j]]], postProbT[[j]])
            } else {
                data22 <- data.frame(snpName[chr == chrToBeWritten[j]][startBoundaries], snpName[chr == chrToBeWritten[j]][estBoundaries[[j]]], array(chrToBeWritten[j], dim=length(estBoundaries[[j]])), position[chr == chrToBeWritten[j]][startBoundaries], position[chr == chrToBeWritten[j]][estBoundaries[[j]]], estBoundaries[[j]]-startBoundaries+1, estGenAber[chr == chrToBeWritten[j]][estBoundaries[[j]]])
            }
            if (length(path) == 0) {
                estBounds[(rowCountBounds + 1):(rowCountBounds + dim(data22)[1]),] <- as.matrix(data22)
                rowCountBounds <- rowCountBounds + dim(data22)[1]
            } else {
                write.table(data22, PathResults2, row.names=FALSE, col.names=FALSE, sep='\t', append=TRUE)
            }
        }
    }
    if (length(path) == 0) {
        if (length(estBoundaries) != 0) {
            estBounds <- data.frame(estBounds)
            colnames(estBounds)=as.matrix(data21)
            return(list(gBPCRestimate=data.frame(gBPCRest), gBPCRbreakpoints=estBounds))
        } else {
            return(list(gBPCRestimate=data.frame(gBPCRest)))    
        }
    }
 }
