# Supplementary material for: An integrated Bayesian analysis of LOH and copy number data
Source: BMC Bioinformatics. 2010 Jun 15;11:321. doi: 10.1186/1471-2105-11-321 (PMC2912301; doi:10.1186/1471-2105-11-321)
Supplement: Additional file 1 — gBPCR source code. This zipped file contains the source code of the gBPCR algorithm in R, including help files, sample data and examples. [file 1471-2105-11-321-S1.ZIP › gBPCRsource_code/R-ex/writeEstProfileGBPCR.R]

### Name: writeEstProfileGBPCR
### Title: Write the estimated profile of genomic aberrations
### Aliases: writeEstProfileGBPCR
### Keywords: file

### ** Examples


###Before using the following commands, set "gBPCR" as working directory

###import the 250K nsp data of sample NA10851_LOH_20
path <- paste(getwd(), "/data/NA10851_LOH_20.dat",sep='')
sample <- importGenomicData(path, NRowSkip=1)
###we select only the data belonging to the first part of chromosome 7
chr1 <- sample$chr
chr1[chr1==7][-(1:500)] <- 8
pHetData <- xPrior(typeArray='Affy250Knsp', race='CEU')
pHet1 <- array(dim=length(chr1))
pHet1[chr1==7] <- pHetData$pHet[pHetData$chrPHet == 7][1:500] 
load(paste(getwd(),'/data/paramHist20.RData',sep=''))
thrHist <- createThr(paramHist)
###estimation of the profile of the part of interest of chromosome 7
results <- estProfileWithGBPCR(snpName=sample$snpName, chr=chr1, position=sample$position, call=sample$call, rawLogratio=sample$rawLogratio, estLogratio=sample$estLogratio, thrHist=thrHist, chrToBeAnalyzed=7, maxProbeNumber=1000, pHet=pHet1, kMax=10)
###write the estimated profile of chromosome 5 in a file in  the working directory
results2 <- writeEstProfileGBPCR(path=NULL, sampleName='NA10851_LOH_20', snpName=sample$snpName, chr=chr1, position=sample$position, rawLogratio=sample$rawLogratio, estLogratio=sample$estLogratio, chrToBeWritten=7, estGenAber=results$estGenAber, estBoundaries=results$estBoundaries, postProbT=results$postProbT) 
results2$gBPCRbreakpoints
