# Supplementary material for: An integrated Bayesian analysis of LOH and copy number data
Source: BMC Bioinformatics. 2010 Jun 15;11:321. doi: 10.1186/1471-2105-11-321 (PMC2912301; doi:10.1186/1471-2105-11-321)
Supplement: Additional file 1 — gBPCR source code. This zipped file contains the source code of the gBPCR algorithm in R, including help files, sample data and examples. [file 1471-2105-11-321-S1.ZIP › gBPCRsource_code/R-ex/cna2logCn.R]

### Name: cna2logCn
### Title: Copy number aberration conversion to log2ratio symbols
### Aliases: cna2logCn
### Keywords: manip

### ** Examples

##let us define an array of copy number aberrations  
cna <- c(array("A", dim=200), array("N", dim=50), array("L", dim=100), array("HD", dim=300))
##now we convert the copy number aberrations by using 'cna2logCn' and we plot them
plot(cna2logCn(cna))
