# Supplementary material for: An integrated Bayesian analysis of LOH and copy number data
Source: BMC Bioinformatics. 2010 Jun 15;11:321. doi: 10.1186/1471-2105-11-321 (PMC2912301; doi:10.1186/1471-2105-11-321)
Supplement: Additional file 1 — gBPCR source code. This zipped file contains the source code of the gBPCR algorithm in R, including help files, sample data and examples. [file 1471-2105-11-321-S1.ZIP › gBPCRsource_code/R-ex/codification.R]

### Name: codification
### Title: Codification of genotyping data
### Aliases: codification
### Keywords: manip

### ** Examples

##let us define an array of genotyping data  
call <- c(array("A", dim=200), array("B", dim=50), array("NC", dim=100), array("AB", dim=300))
##we define the callName object compatible with our genotyping data
ourCallName <- list(
            callA  = 'A',
            callB  = 'B',
            callAB = 'AB',
            callNC = 'NC')
##now we codify the genotyping data by using 'codification' and we plot them
plot(codification(call, callName=ourCallName))
