# Supplementary material for: An integrated Bayesian analysis of LOH and copy number data
Source: BMC Bioinformatics. 2010 Jun 15;11:321. doi: 10.1186/1471-2105-11-321 (PMC2912301; doi:10.1186/1471-2105-11-321)
Supplement: Additional file 1 — gBPCR source code. This zipped file contains the source code of the gBPCR algorithm in R, including help files, sample data and examples. [file 1471-2105-11-321-S1.ZIP › gBPCRsource_code/R-ex/estGlobParam.R]

### Name: estGlobParam
### Title: Estimate global parameters of copy number data
### Aliases: estGlobParam
### Keywords: univar

### ** Examples

###Before using the following commands, set "gBPCR" as working directory

###import the 250K nsp data of sample NA10851_LOH_20
path <- paste(getwd(), "/data/NA10851_LOH_20.dat",sep='')
sample <- importGenomicData(path, NRowSkip=1)
###estimation of all the global parameters (the variance of the segment is estimated with \eqn{\hat{\rho}^2_1})
estGlobParam(sample$rawLogratio)
