# Supplementary material for: An integrated Bayesian analysis of LOH and copy number data
Source: BMC Bioinformatics. 2010 Jun 15;11:321. doi: 10.1186/1471-2105-11-321 (PMC2912301; doi:10.1186/1471-2105-11-321)
Supplement: Additional file 1 — gBPCR source code. This zipped file contains the source code of the gBPCR algorithm in R, including help files, sample data and examples. [file 1471-2105-11-321-S1.ZIP › gBPCRsource_code/R-ex/estProfileWithGBPCR.R]

### Name: estProfileWithGBPCR
### Title: Estimate the profile of genomic aberrations of some chromosomes
###   of a sample
### Aliases: estProfileWithGBPCR
### Keywords: regression smooth

### ** Examples

###Before using the following commands, set "gBPCR" as working directory

###import the 250K nsp data of sample NA10851_LOH_20
path <- paste(getwd(), "/data/NA10851_LOH_20.dat",sep='')
sample <- importGenomicData(path, NRowSkip=1)
###we select only the data belonging to the first part of chromosome 7
chr1 <- sample$chr
chr1[chr1==7][-(1:500)] <- 8
pHetData <- xPrior(typeArray='Affy250Knsp', race='CEU')
pHet1 <- array(dim=length(chr1))
pHet1[chr1==7] <- pHetData$pHet[pHetData$chrPHet == 7][1:500] 
load(paste(getwd(),'/data/paramHist20.RData',sep=''))
thrHist <- createThr(paramHist)
###estimation of the profile of the part of interest of chromosome 7
results <- estProfileWithGBPCR(snpName=sample$snpName, chr=chr1, position=sample$position, call=sample$call, rawLogratio=sample$rawLogratio, estLogratio=sample$estLogratio, thrHist=thrHist, chrToBeAnalyzed=7, maxProbeNumber=1000, pHet=pHet1, kMax=10)
###plot the estimated profile 
UPD <- results$estUPD
UPD[UPD == 0] <- NA
UPD[UPD == 1] <- 0
plot(sample$position[chr1 == 7],sample$rawLogratio[chr1 == 7])
points(sample$position[chr1 == 7],sample$estLogratio[chr1 == 7],col=3,type='l',lwd=3)
points(sample$position[chr1 == 7],cna2logCn(results$estCNA[chr1 == 7]),col=2,type='l',lwd=2)
points(sample$position[chr1 == 7],UPD[chr1 == 7],col=5,type='l',lwd=2)
legend(x="bottomleft",legend=c('mBPCR','CNAs','IBD/UPD'),lty=c(1,1,1),col=c(3,2,5))

#EXAMPLE 2
###for the estimation of the profile of the whole chromosome 7, it is sufficient to use chr=sample$chr,
### the default parameters for pHet and kMax and augment maxProbeNumber
###(notice that it could need long time to run)
results <- estProfileWithGBPCR(snpName=sample$snpName, chr=sample$chr, position=sample$position, call=sample$call, rawLogratio=sample$rawLogratio, estLogratio=sample$estLogratio, thrHist=thrHist, chrToBeAnalyzed=7, maxProbeNumber=14000)
UPD <- results$estUPD
UPD[UPD == 0] <- NA
UPD[UPD == 1] <- 0
plot(sample$position[sample$chr == 7],sample$rawLogratio[sample$chr == 7])
points(sample$position[sample$chr == 7],sample$estLogratio[sample$chr == 7],col=3,type='l',lwd=3)
points(sample$position[sample$chr == 7],cna2logCn(results$estCNA[sample$chr == 7]),col=2,type='l',lwd=2)
points(sample$position[sample$chr == 7],UPD[sample$chr == 7],col=5,type='l',lwd=2)
legend(x="bottomleft",legend=c('mBPCR','CNAs','IBD/UPD'),lty=c(1,1,1),col=c(3,2,5))

#EXAMPLE 3
###In sample NA10851_UPD_20, the portion of chromosome 7 analized in EXAMPLE 1 has a region of copy-neutral LOH
###corresponding to the region of loss found in NA10851_LOH_20
###import the 250K nsp data of sample NA10851_UPD_20
path <- paste(getwd(), "/data/NA10851_UPD_20.dat",sep='')
sample <- importGenomicData(path, NRowSkip=1)
###set the parameters as in EXAMPLE 1
chr1 <- sample$chr
chr1[chr1==7][-(1:500)] <- 8
pHetData <- xPrior(typeArray='Affy250Knsp', race='CEU')
pHet1 <- array(dim=length(chr1))
pHet1[chr1==7] <- pHetData$pHet[pHetData$chrPHet == 7][1:500] 
load(paste(getwd(), "/data/paramHist20.RData",sep=''))
thrHist <- createThr(paramHist)
###estimation of the profile of the part of interest of chromosome 7
results <- estProfileWithGBPCR(snpName=sample$snpName, chr=chr1, position=sample$position, call=sample$call, rawLogratio=sample$rawLogratio, estLogratio=sample$estLogratio, thrHist=thrHist, chrToBeAnalyzed=7, maxProbeNumber=1000, pHet=pHet1, kMax=10)
###plot the estimated profile 
UPD <- results$estUPD
UPD[UPD == 0] <- NA
UPD[UPD == 1] <- 0
plot(sample$position[chr1 == 7],sample$rawLogratio[chr1 == 7])
points(sample$position[chr1 == 7],sample$estLogratio[chr1 == 7],col=3,type='l',lwd=3)
points(sample$position[chr1 == 7],cna2logCn(results$estCNA[chr1 == 7]),col=2,type='l',lwd=2)
points(sample$position[chr1 == 7],UPD[chr1 == 7],col=5,type='l',lwd=2)
legend(x="bottomleft",legend=c('mBPCR','CNAs','IBD/UPD'),lty=c(1,1,1),col=c(3,2,5))
