# Supplementary material for: An integrated Bayesian analysis of LOH and copy number data
Source: BMC Bioinformatics. 2010 Jun 15;11:321. doi: 10.1186/1471-2105-11-321 (PMC2912301; doi:10.1186/1471-2105-11-321)
Supplement: Additional file 1 — gBPCR source code. This zipped file contains the source code of the gBPCR algorithm in R, including help files, sample data and examples. [file 1471-2105-11-321-S1.ZIP › gBPCRsource_code/R-ex/genAber2state.R]

### Name: genAber2state
### Title: Genomic aberration conversion from abbreviations to state values
### Aliases: genAber2state
### Keywords: manip

### ** Examples

##let us define an array of genomic aberrations (in terms of their abbreviations) 
genAber <- c(array("G", dim=200), array("IBD/UPD", dim=50), array("A", dim=100), array("N", dim=200))
##now we convert the genomic aberrations by using 'genAber2state' and we plot them
plot(genAber2state(genAber))
