# Supplementary material for: An integrated Bayesian analysis of LOH and copy number data
Source: BMC Bioinformatics. 2010 Jun 15;11:321. doi: 10.1186/1471-2105-11-321 (PMC2912301; doi:10.1186/1471-2105-11-321)
Supplement: Additional file 1 — gBPCR source code. This zipped file contains the source code of the gBPCR algorithm in R, including help files, sample data and examples. [file 1471-2105-11-321-S1.ZIP › gBPCRsource_code/R-ex/importGenomicData.R]

### Name: importGenomicData
### Title: Import genomic data
### Aliases: importGenomicData
### Keywords: file

### ** Examples


###Before using the following commands, set "gBPCR" as working directory

###import the 250K nsp data of sample NA10851_LOH_20
path <- paste(getwd(), "/data/NA10851_LOH_20.dat",sep='')
sample <- importGenomicData(path, NRowSkip=1)
###we plot the raw and estimated log2ratio of the copy number of chromosome 7
plot(sample$position[sample$chr == 7], sample$rawLogratio[sample$chr == 7], pch='.', cex=2, col='grey')
points(sample$position[sample$chr == 7], sample$estLogratio[sample$chr == 7], type="l", col=2)
    
