# Supplementary material for: An integrated Bayesian analysis of LOH and copy number data
Source: BMC Bioinformatics. 2010 Jun 15;11:321. doi: 10.1186/1471-2105-11-321 (PMC2912301; doi:10.1186/1471-2105-11-321)
Supplement: Additional file 1 — gBPCR source code. This zipped file contains the source code of the gBPCR algorithm in R, including help files, sample data and examples. [file 1471-2105-11-321-S1.ZIP › gBPCRsource_code/R-ex/logAdd.R]

### Name: logAdd
### Title: Overflow-safe computation of the logarithm of a sum
### Aliases: logAdd
### Keywords: math

### ** Examples

x <- log(c(0.0001, 0.0003, 0.000006))
y <- logAdd(x) 
##verification that the computation is correct
z <- sum(c(0.0001, 0.0003, 0.000006))
z
exp(y)
