# Supplementary material for: An integrated Bayesian analysis of LOH and copy number data
Source: BMC Bioinformatics. 2010 Jun 15;11:321. doi: 10.1186/1471-2105-11-321 (PMC2912301; doi:10.1186/1471-2105-11-321)
Supplement: Additional file 1 — gBPCR source code. This zipped file contains the source code of the gBPCR algorithm in R, including help files, sample data and examples. [file 1471-2105-11-321-S1.ZIP › gBPCRsource_code/R-ex/logCn2cna.R]

### Name: logCn2cna
### Title: Copy number aberration (CNA) conversion from log2ratio symbols
###   to CNA abbreviations
### Aliases: logCn2cna
### Keywords: manip

### ** Examples

##let us define an array of "symbolic" log2ratio values corresponding to the copy number aberrations  
logCn <- c(array(2.5, dim=20), array(0, dim=5), array(-1, dim=10), array(-2.5, dim=20))
##now we convert the "symbolic" log2ratio values by using 'logCn2cna'
logCn2cna(logCn)
