# Supplementary material for: An integrated Bayesian analysis of LOH and copy number data
Source: BMC Bioinformatics. 2010 Jun 15;11:321. doi: 10.1186/1471-2105-11-321 (PMC2912301; doi:10.1186/1471-2105-11-321)
Supplement: Additional file 1 — gBPCR source code. This zipped file contains the source code of the gBPCR algorithm in R, including help files, sample data and examples. [file 1471-2105-11-321-S1.ZIP › gBPCRsource_code/R-ex/state2genAber.R]

### Name: state2genAber
### Title: Genomic aberration conversion from state values to abbreviations
### Aliases: state2genAber
### Keywords: manip

### ** Examples

##let us define an array of state values corresponding to the genomic aberrations  
state <- c(array(5, dim=20), array(0, dim=5), array(3, dim=10), array(1, dim=20))
##now we convert the state values by using 'state2genAber'
state2genAber(state)
