# Supplementary material for: An integrated Bayesian analysis of LOH and copy number data
Source: BMC Bioinformatics. 2010 Jun 15;11:321. doi: 10.1186/1471-2105-11-321 (PMC2912301; doi:10.1186/1471-2105-11-321)
Supplement: Additional file 1 — gBPCR source code. This zipped file contains the source code of the gBPCR algorithm in R, including help files, sample data and examples. [file 1471-2105-11-321-S1.ZIP › gBPCRsource_code/R-ex/stateConversion.R]

### Name: stateConversion
### Title: Genomic aberration conversion from state values to CNAs and
###   copy-neutral LOH regions
### Aliases: stateConversion
### Keywords: manip

### ** Examples

##let us define an array of state values corresponding to the genomic aberrations  
state <- c(array(5, dim=200), array(0, dim=50), array(3, dim=100), array(1, dim=200))
##now we convert the state values by using 'stateConversion' and we plot them
results <- stateConversion(state)
plot(results$logCn,col=2)
results$upd[results$upd == 0] <- NA
results$upd[results$upd == 1] <- 0
points(results$upd,col=5)
legend(x='bottomleft',legend=c('CNAs','IBD/UPD'),lty=c(1,1),col=c(2,5))
