# Supplementary material for: An integrated Bayesian analysis of LOH and copy number data
Source: BMC Bioinformatics. 2010 Jun 15;11:321. doi: 10.1186/1471-2105-11-321 (PMC2912301; doi:10.1186/1471-2105-11-321)
Supplement: Additional file 1 — gBPCR source code. This zipped file contains the source code of the gBPCR algorithm in R, including help files, sample data and examples. [file 1471-2105-11-321-S1.ZIP › gBPCRsource_code/R-ex/xPrior.R]

### Name: xPrior
### Title: Import the probabilities of heterozygosity
### Aliases: xPrior
### Keywords: file

### ** Examples

###Before using the following commands, set "gBPCR" as working directory 

##import the probabilities of heterozygosity of the SNPs in the Affymetrix GeneChip Human Mapping 250K NspI for the 'CHB' race 
pHetData <- xPrior(typeArray='Affy250Knsp', race='CHB')
##plot the probabilities of heterozygosity of the SNPs in chromosome 7
plot(pHetData$pHet[pHetData$chrPHet == 7])
