# Supplementary material for: An integrated Bayesian analysis of LOH and copy number data
Source: BMC Bioinformatics. 2010 Jun 15;11:321. doi: 10.1186/1471-2105-11-321 (PMC2912301; doi:10.1186/1471-2105-11-321)
Supplement: Additional file 1 — gBPCR source code. This zipped file contains the source code of the gBPCR algorithm in R, including help files, sample data and examples. [file 1471-2105-11-321-S1.ZIP › gBPCRsource_code/R-ex/createThr.R]

### Name: createThr
### Title: Estimate the thresholds of the copy number aberrations
### Aliases: createThr
### Keywords: manip

### ** Examples

###Before using the following commands, set "gBPCR" as working directory

###import the parameters of the histogram of the log2ratios corresponding to sample NA10851_LOH_20
load(paste(getwd(), "/data/paramHist20.RData",sep=''))
thrHist <- createThr(paramHist)
